# Supplementary material for: Impaired ABCA1/ABCG1-mediated lipid efflux in the mouse retinal pigment epithelium (RPE) leads to retinal degeneration
Source: eLife. 2019 Mar 13;8:e45100. doi: 10.7554/eLife.45100 (PMC6435327; doi:10.7554/eLife.45100)
Supplement: Figure 3—source data 1. [file elife-45100-fig3-data1.xlsx]

## Sheet: Tabelle1
Figure 3 - Source Data 1
These data were used to generate the distribution graphs in figure 3B and 3C.
Each raw represents one analyzed RPE cell. The corresponding animal is indicated on the right.
Ctr						RPEΔAbca1;Abcg1
Area (µm2)	Major Axis (µm)	Minor Axis (µm)	Major/minor axis	Mouse Nr		Area (µm2)	Major Axis (µm)	Minor Axis (µm)	Major/minor axis	Mouse Nr
267.571	20.1061	16.9442	1.18661	Mouse 1		57.4464	8.84359	8.27074	1.06926	Mouse 4
448.922	25.0366	22.8299	1.09666			82.6368	16.5372	6.36242	2.59919
274.125	19.0006	18.3693	1.03437			99.2256	13.3372	9.47261	1.40797
207.872	17.0986	15.4791	1.10463			103.424	15.0802	8.7322	1.72697
631.808	30.0069	26.8086	1.1193			116.941	12.5516	11.8625	1.0581
292.966	20.7942	17.9385	1.15919			117.658	16.2328	9.22864	1.75895
479.334	26.4911	23.0382	1.14988			121.037	17.5102	8.80107	1.98956
378.266	22.459	21.4445	1.04731			172.646	21.758	10.103	2.15362
480.358	26.8802	22.7533	1.18138			184.115	16.5056	14.2026	1.16215
547.738	28.918	24.1165	1.1991			193.946	16.5023	14.9639	1.1028
288.461	21.0927	17.4126	1.21135			194.97	23.8032	10.429	2.28241
485.478	27.6405	22.3632	1.23598			218.726	22.4705	12.3936	1.81307
236.646	19.2246	15.673	1.2266			223.232	20.8572	13.6273	1.53054
208.998	17.1285	15.5358	1.10251			224.666	17.9353	15.9492	1.12452
253.235	18.9559	17.0095	1.11443			230.195	21.873	13.3998	1.63233
583.578	29.601	25.1016	1.17925			233.267	23.216	12.7931	1.81472
239.411	18.479	16.4959	1.12021			247.194	27.2369	11.5555	2.35704
564.326	29.3119	24.513	1.19577			252.006	30.3076	10.5869	2.86273
297.472	20.7529	18.2506	1.13711			261.427	20.1911	16.4854	1.22479
320.41	21.7338	18.7707	1.15786			262.246	24.5394	13.6068	1.80347
262.042	20.721	16.1017	1.28688			263.066	26.1267	12.8201	2.03795
558.387	28.0163	25.3767	1.10401			269.517	25.4062	13.5069	1.88097
265.114	19.5832	17.2368	1.13613			269.722	29.0634	11.8162	2.45962
562.586	29.1264	24.593	1.18434			273.306	20.1998	17.2271	1.17256
564.326	27.3633	26.2586	1.04207			274.637	21.5958	16.192	1.33373
279.347	20.3489	17.4789	1.1642			275.354	21.3471	16.4233	1.2998
467.251	26.7344	22.2531	1.20138			278.63	20.1307	17.623	1.1423
441.856	25.1603	22.3602	1.12523			291.533	26.1265	14.2075	1.83893
324.198	22.674	18.2051	1.24547			292.147	21.6432	17.1867	1.2593
295.731	21.8347	17.2448	1.26616			295.834	25.1308	14.9883	1.6767
508.518	26.6669	24.2798	1.09832			311.603	25.5618	15.521	1.64692
312.934	20.1616	19.7623	1.02021			311.706	22.0643	17.9872	1.22666
414.72	24.5537	21.5054	1.14175			318.566	26.6852	15.1999	1.75562
597.811	27.9159	27.2661	1.02383			320.102	22.4274	18.1728	1.23412
276.275	19.8836	17.6912	1.12393			321.741	28.5276	14.3599	1.98662
238.49	19.1249	15.8775	1.20453			325.837	23.2202	17.8667	1.29964
345.805	23.4116	18.8066	1.24486			331.162	22.1828	19.0079	1.16703
170.394	16.6663	13.0174	1.28032			333.824	27.0174	15.732	1.71735
631.603	31.7686	25.3138	1.25499			335.462	32.4795	13.1506	2.46982
305.254	21.3358	18.2164	1.17125			342.938	25.9663	16.8157	1.54417
489.165	27.738	22.4538	1.23534			343.142	26.983	16.1918	1.66647
468.89	27.9323	21.3734	1.30687			343.245	27.1407	16.1025	1.68549
223.437	18.9559	15.008	1.26305			343.45	31.0911	14.0649	2.21054
256.819	20.8757	15.6638	1.33273			344.269	28.8076	15.216	1.89325
259.789	20.8553	15.8604	1.31493			344.371	25.54	17.1678	1.48767
519.475	31.9343	20.7118	1.54184			344.986	24.6639	17.8094	1.38488
291.84	23.9221	15.533	1.54008			347.546	27.2032	16.2668	1.67232
473.19	25.465	23.6593	1.07632			347.955	24.4154	18.1455	1.34553
249.446	20.4792	15.5086	1.3205			348.058	27.9049	15.8811	1.75712
601.498	31.459	24.3444	1.29225			351.949	23.1109	19.3898	1.19191
255.386	20.1782	16.1148	1.25215			353.485	27.3999	16.426	1.66808
243.405	18.6885	16.583	1.12697			356.045	25.5603	17.7357	1.44118
438.272	25.3846	21.9828	1.15475			357.376	28.4115	16.0155	1.77399
520.192	27.8626	23.7713	1.17211			358.298	25.3688	17.9827	1.41074
261.734	19.69	16.9249	1.16338			358.298	22.3781	20.3859	1.09772
243.098	19.1368	16.1741	1.18318			360.141	29.2887	15.6561	1.87076
453.837	25.8873	22.3215	1.15975			363.52	23.7973	19.4496	1.22353
419.123	25.6246	20.8254	1.23045			365.67	32.8794	14.1604	2.32193
543.642	27.3511	25.3074	1.08075			365.978	30.002	15.5315	1.93169
591.872	29.3554	25.6715	1.1435			367.923	23.3404	20.0705	1.16292
211.354	17.2074	15.6389	1.10029			385.229	30.757	15.9472	1.92868
221.389	18.6266	15.1333	1.23084			394.138	46.0686	10.8931	4.22913
508.518	27.8921	23.2133	1.20156			395.469	24.4485	20.5954	1.18709
199.68	17.2835	14.71	1.17495			398.438	28.8053	17.6116	1.63559
539.341	26.5669	25.8484	1.0278			400.794	25.4147	20.0791	1.26573
223.744	17.413	16.3602	1.06436			402.227	31.2034	16.4127	1.90118
379.597	24.7291	19.5445	1.26527			402.432	29.9259	17.122	1.7478
176.333	17.5013	12.8284	1.36426			403.354	28.4923	18.0247	1.58073
169.882	16.8894	12.8069	1.31878			406.016	27.0223	19.1307	1.41251
452.301	25.5237	22.5628	1.13123			407.04	24.0198	21.5763	1.11325
416.256	24.7585	21.4065	1.15659			422.912	29.9647	17.9701	1.66748
301.261	20.5832	18.6355	1.10452			424.038	33.3886	16.1703	2.06481
249.754	18.0873	17.5812	1.02879			424.346	29.2368	18.4799	1.58208
280.474	20.1528	17.7202	1.13728			426.496	28.9711	18.7439	1.54563
454.861	25.9878	22.2854	1.16614			427.827	27.4113	19.8723	1.37937
288.461	21.0941	17.4115	1.2115			429.363	25.5877	21.3651	1.19764
459.878	27.3137	21.4374	1.27412			429.875	28.8078	18.9995	1.51624
387.891	23.4909	21.0242	1.11733			431.923	25.7097	21.3905	1.20192
351.642	21.7783	20.5583	1.05934			433.766	28.2234	19.5684	1.44229
326.349	21.7265	19.125	1.13602			440.32	31.5557	17.7665	1.77614
344.371	22.9818	19.0789	1.20457			440.32	27.1211	20.6715	1.312
241.664	18.6969	16.457	1.1361			440.832	25.7813	21.771	1.1842
423.117	25.0563	21.5007	1.16537			441.958	29.1141	19.3281	1.50631
437.043	26.446	21.0414	1.25686			442.368	33.7815	16.673	2.02611
333.824	21.1618	20.0851	1.05361			444.006	30.1329	18.7611	1.60614
231.731	19.0241	15.5093	1.22663			448.205	27.201	20.9798	1.29654
231.014	18.3661	16.0152	1.14679			449.331	27.4066	20.8748	1.3129
252.518	19.651	16.3613	1.20106			457.421	32.4531	17.9461	1.80837
231.322	18.2826	16.1098	1.13488			459.366	26.3593	22.1889	1.18795
207.77	17.6624	14.9776	1.17925			462.438	36.4443	16.156	2.25577
229.99	18.4031	15.9121	1.15655			462.95	30.506	19.3223	1.57879
653.926	31.2065	26.6805	1.16964			466.944	33.6684	17.6584	1.90665
317.133	21.4917	18.788	1.1439			467.046	28.7089	20.7135	1.386
537.805	28.4824	24.0413	1.18473			470.221	32.9486	18.1708	1.81327
602.829	29.4962	26.0218	1.13352			474.01	35.1527	17.1688	2.04748
292.557	20.089	18.5422	1.08342			479.232	27.7933	21.9541	1.26597
247.91	18.6896	16.889	1.10661			482.816	26.4495	23.242	1.138
258.355	20.7584	15.8465	1.30997			485.888	28.2406	21.9065	1.28915
199.27	17.8535	14.2112	1.2563			486.81	28.8063	21.517	1.33877
536.064	27.0005	25.2787	1.06811			487.322	29.2337	21.2247	1.37735
262.861	20.4491	16.3667	1.24943			488.346	42.362	14.6778	2.88612
260.096	19.3149	17.1456	1.12652			489.984	28.002	22.2794	1.25686
288.973	20.0605	18.3411	1.09375			490.906	26.1018	23.9463	1.09001
334.336	24.5405	17.3464	1.41473			494.08	29.5122	21.316	1.38451
216.781	17.6033	15.6797	1.12268			496.128	34.9281	18.0854	1.93129
254.874	20.6379	15.7242	1.31249			497.664	29.8625	21.2188	1.40736
449.331	25.4837	22.4499	1.13514			505.958	27.5127	23.4148	1.17501
263.27	18.9985	17.6438	1.07678			506.266	27.1072	23.7796	1.13994
605.184	30.2922	25.4371	1.19087			515.072	29.7068	22.0761	1.34566
557.875	27.6748	25.6663	1.07826			520.294	39.2536	16.8764	2.32595
379.187	23.2204	20.7919	1.1168			535.962	30.4006	22.4471	1.35432
224.666	19.5407	14.6388	1.33486			541.082	28.0893	24.5263	1.14527
237.158	19.4718	15.5075	1.25564			541.082	42.3533	16.2662	2.60376
201.523	16.9082	15.1753	1.11419			541.901	32.8122	21.0279	1.56041
311.501	20.7652	19.1	1.08718			546.714	31.2409	22.2816	1.40209
433.562	25.6621	21.5114	1.19295			547.43	29.3796	23.7243	1.23837
301.261	21.3177	17.9933	1.18476			550.093	46.7621	14.978	3.12206
614.81	30.9265	25.3116	1.22183			566.477	29.2775	24.6353	1.18844
290.918	22.3224	16.5936	1.34524			567.194	30.6339	23.5744	1.29946
228.454	18.0851	16.0838	1.12443			569.754	30.2892	23.9502	1.26467
279.859	20.7967	17.1338	1.21378			572.211	28.801	25.2964	1.13854
314.982	21.2187	18.9007	1.12264			577.229	27.6376	26.5924	1.03931
551.322	28.4306	24.6905	1.15148			584.192	31.7853	23.4012	1.35827
573.235	28.1339	25.9426	1.08447			592.179	30.7758	24.4993	1.25619
361.37	23.105	19.9139	1.16025			593.613	32.9515	22.9371	1.4366
293.888	20.5385	18.219	1.12731			595.354	41.56	18.2394	2.27859
297.677	20.1232	18.8347	1.06841			601.498	32.5375	23.5375	1.38237
540.57	27.7577	24.7958	1.11945			603.648	35.8825	21.4196	1.67522
252.109	18.7253	17.1423	1.09234			604.262	30.6976	25.0629	1.22482
317.747	23.7314	17.0478	1.39205			609.178	39.2313	19.7706	1.98432
384.307	23.0692	21.2108	1.08762			614.195	31.2549	25.0206	1.24917
310.682	21.269	18.5985	1.14358			616.141	29.8124	26.3144	1.13293
308.429	20.9849	18.7137	1.12137			616.653	46.408	16.9184	2.74305
296.448	23.0703	16.3608	1.4101			620.134	29.7319	26.5566	1.11957
258.867	18.3951	17.9178	1.02664			624.026	32.7285	24.2765	1.34816
290.611	20.2713	18.2533	1.11055			625.562	30.0831	26.4763	1.13623
308.634	21.3543	18.4021	1.16043			629.146	37.4449	21.3928	1.75035
283.955	20.468	17.6638	1.15875			632.73	33.589	23.9845	1.40044
269.21	20.2549	16.9227	1.19691			633.754	33.4716	24.1076	1.38843
395.366	23.7781	21.1706	1.12317			642.458	30.5093	26.8115	1.13792
203.674	16.4921	15.7242	1.04884			645.325	37.6278	21.8364	1.72317
271.155	19.9317	17.3214	1.15069			661.094	40.8951	20.5827	1.98686
191.59	17.6701	13.8052	1.27996			661.094	30.2845	27.7941	1.0896
162.202	16.0639	12.8563	1.2495			663.347	31.8417	26.5249	1.20045
706.765	35.067	25.6617	1.36651			675.738	31.711	27.1318	1.16878
534.528	30.224	22.5179	1.34222			676.352	32.0011	26.9103	1.18918
784.486	34.7229	28.766	1.20708			680.141	43.5625	19.8791	2.19137
767.283	32.1568	30.3803	1.05848			686.285	37.4515	23.3317	1.60518
577.229	29.3962	25.0016	1.17577			689.971	41.3725	21.2339	1.94842
962.765	36.6388	33.4572	1.0951			692.531	34.429	25.6109	1.34431
324.198	22.764	18.1331	1.25539			697.651	39.515	22.4795	1.75782
561.766	31.5291	22.6858	1.38982			700.928	40.7617	21.8943	1.86175
302.08	20.336	18.9133	1.07522			706.662	34.5544	26.0386	1.32704
702.362	30.9513	28.893	1.07124			709.734	33.7863	26.7464	1.26321
530.637	28.2316	23.9316	1.17968			711.168	36.6445	24.7101	1.48298
714.445	32.3637	28.1074	1.15143			711.68	34.4027	26.3392	1.30614
758.886	35.4122	27.2857	1.29783			722.944	31.8286	28.9199	1.10058
338.227	22.0905	19.4945	1.13316			724.48	48.7178	18.9343	2.573
477.389	28.2429	21.5215	1.31231			727.45	36.2984	25.5168	1.42253
597.197	29.6519	25.6434	1.15632			732.774	44.2569	21.0814	2.09933
842.24	34.2566	31.3041	1.09432			737.075	34.5211	27.1855	1.26984
469.299	28.0482	21.3037	1.31659			738.406	57.106	16.4636	3.46863
324.301	22.1672	18.6272	1.19004			739.635	35.7892	26.3133	1.36012
451.789	26.0918	22.0466	1.18349			740.864	38.0599	24.7845	1.53563
231.936	19.7929	14.92	1.32661			743.526	31.9109	29.6666	1.07565
557.568	31.232	22.7304	1.37402			745.165	33.0403	28.7156	1.1506
462.234	27.1696	21.6615	1.25428			750.694	42.7579	22.3541	1.91276
476.774	28.263	21.4785	1.31587			754.176	37.6764	25.4867	1.47828
247.091	19.2585	16.336	1.1789			761.037	55.017	17.6124	3.12376
348.262	24.7867	17.8895	1.38555			761.651	35.2581	27.5047	1.28189
575.386	28.0753	26.0943	1.07592			762.163	37.0113	26.2195	1.41159
1169.61	47.4864	31.3605	1.51421			764.928	37.6303	25.8817	1.45394
612.045	31.3353	24.8691	1.26001			773.837	45.9363	21.4488	2.14167
169.165	15.3018	14.076	1.08709			777.318	43.1157	22.9548	1.87828
255.181	19.6359	16.5466	1.18671			778.547	45.6768	21.702	2.10473
431.923	26.1935	20.9954	1.24759			779.981	34.872	28.4785	1.2245
694.784	30.7823	28.7382	1.07113			781.312	35.4183	28.0871	1.26102
711.373	34.4692	26.277	1.31176			791.245	46.1985	21.8068	2.11853
546.304	29.6825	23.4339	1.26665			799.027	34.346	29.6207	1.15953
435.712	25.2675	21.9557	1.15084			807.629	33.8526	30.3759	1.11446
654.131	31.3423	26.5732	1.17947			812.134	37.5582	27.5317	1.36418
209.203	22.2328	11.9807	1.85572			817.971	42.5756	24.4617	1.7405
690.074	34.3381	25.5876	1.34198			818.483	36.7249	28.3765	1.2942
596.378	31.2395	24.3067	1.28522			819.712	35.6848	29.2475	1.2201
505.651	29.2175	22.0353	1.32594			822.784	43.0049	24.3601	1.76538
463.053	26.2508	22.4594	1.16881			823.398	35.5884	29.4586	1.20808
835.379	34.2637	31.0427	1.10376			823.808	45.0618	23.2771	1.93589
441.856	24.3433	23.1106	1.05334			831.181	38.1203	27.7619	1.37311
543.334	28.2504	24.4879	1.15365			834.253	36.9685	28.7327	1.28663
489.37	26.1115	23.8625	1.09425			836.915	39.739	26.8148	1.48198
508.621	28.1883	22.9739	1.22697			838.861	33.0506	32.3162	1.02273
604.16	31.8837	24.1265	1.32152			841.728	38.3689	27.932	1.37365
554.291	30.4715	23.1608	1.31565			848.179	38.4104	28.1157	1.36615
392.192	26.5322	18.8207	1.40974			876.749	46.2159	24.1543	1.91336
692.531	31.5193	27.9752	1.12669			877.67	43.706	25.5682	1.70939
171.93	18.1034	12.092	1.49714			886.067	45.2719	24.92	1.81669
432.538	24.9041	22.1138	1.12618			888.013	41.3066	27.3722	1.50907
646.861	29.5092	27.9102	1.05729			892.826	34.4464	33.0015	1.04378
447.898	28.3164	20.1396	1.40601			899.277	43.4573	26.3476	1.64939
651.366	30.1697	27.4893	1.09751			909.21	42.9234	26.97	1.59152
659.763	33.2015	25.3012	1.31225			909.722	48.7792	23.7456	2.05424
634.675	31.6377	25.5421	1.23865			915.251	44.0771	26.4386	1.66715
487.219	29.1586	21.2749	1.37057			915.456	37.8748	30.7749	1.2307
599.45	31.3758	24.3259	1.28981			935.322	45.3046	26.2862	1.72351
526.029	28.7242	23.3169	1.2319			947.917	48.0211	25.1332	1.91066
853.914	43.4436	25.0264	1.73591			949.453	45.3357	26.6651	1.70019
574.874	29.9875	24.4086	1.22856			966.144	50.3874	24.4135	2.06392
248.115	20.7038	15.2586	1.35686			974.643	50.6172	24.5164	2.06462
640.717	30.21	27.0038	1.11873			980.275	38.4937	32.4241	1.18719
662.118	30.8384	27.3372	1.12807			997.274	41.6107	30.5154	1.3636
763.802	33.5659	28.9729	1.15853			998.81	37.7438	33.6936	1.12021
348.262	22.6721	19.558	1.15922			1006.08	47.2481	27.1118	1.74271
327.168	23.4851	17.7373	1.32405			1008.03	40.9467	31.3446	1.30634
288.051	21.1527	17.3386	1.21997			1015.4	43.0041	30.0633	1.43045
708.403	32.8836	27.4291	1.19886			1021.44	54.2339	23.9802	2.26162
516.71	27.1101	24.2676	1.11713			1035.37	38.5798	34.17	1.12905
281.907	21.6403	16.5864	1.3047			1044.07	41.0145	32.4117	1.26542
235.827	19.0263	15.7816	1.2056			1046.73	39.4886	33.75	1.17003
675.123	32.9957	26.0517	1.26655			1057.89	46.6538	28.8712	1.61593
648.499	30.7901	26.8169	1.14816			1058.92	42.0997	32.0254	1.31457
679.014	31.3777	27.553	1.13881			1060.76	39.9644	33.7952	1.18255
267.059	20.4208	16.6511	1.22639			1071.21	41.1642	33.1332	1.24238
569.344	28.364	25.5574	1.10981			1073.87	41.361	33.0575	1.25118
274.739	20.8574	16.7715	1.24362			1082.78	58.9871	23.3718	2.52386
770.56	36.4474	26.9184	1.354			1094.25	45.1821	30.836	1.46524
611.123	29.3027	26.5541	1.10351			1097.32	42.4064	32.9466	1.28712
651.571	31.1417	26.6397	1.16899			1097.52	42.5388	32.8502	1.29493
323.994	21.1043	19.5468	1.07968			1103.97	57.7938	24.3214	2.37625
478.925	29.3883	20.7493	1.41635			1108.68	41.8274	33.7487	1.23938
521.523	27.143	24.4639	1.10951			1118.52	50.2051	28.3664	1.76988
731.443	31.6958	29.3825	1.07873			1123.02	39.622	36.0879	1.09793
597.811	28.6738	26.5454	1.08018			1127.83	48.7555	29.4532	1.65536
344.269	22.5096	19.4733	1.15592			1131.42	50.8213	28.3457	1.79291
591.258	29.2105	25.772	1.13342			1153.23	55.0977	26.6497	2.06748
686.387	32.1407	27.1909	1.18204			1154.46	45.0739	32.6109	1.38218
768.819	35.5852	27.5084	1.29361			1156.51	45.4774	32.3789	1.40454
431.514	24.6103	22.3248	1.10238			1157.02	44.7863	32.8931	1.36157
556.032	27.7256	25.5346	1.08581			1160.29	49.8275	29.6489	1.68058
321.946	21.7304	18.8636	1.15197			1180.57	66.0555	22.7558	2.90279
546.816	28.3745	24.5371	1.15639			1182.31	43.3057	34.7614	1.2458
313.139	21.2019	18.805	1.12746			1187.12	49.6692	30.4312	1.63218
483.328	26.9701	22.8176	1.18199			1196.65	49.6213	30.7049	1.61607
548.557	37.4104	18.6698	2.0038			1207.6	42.3769	36.2831	1.16795
321.434	21.6867	18.8716	1.14917			1209.75	41.8782	36.7806	1.13859
264.192	20.6588	16.2826	1.26877			1209.96	41.5734	37.0565	1.12189
442.982	25.2194	22.3647	1.12764			1213.64	47.3562	32.6306	1.45128
325.018	22.5798	18.3272	1.23204			1242.73	51.3993	30.7842	1.66967
599.654	28.1975	27.077	1.04138			1245.59	49.2659	32.1914	1.53041
277.709	19.9672	17.7086	1.12754			1249.69	45.0918	35.287	1.27786
345.805	23.5178	18.7216	1.25619			1250.61	65.0885	24.464	2.66058
537.088	27.3065	25.0432	1.09038			1256.96	47.0607	34.0073	1.38384
240.742	19.2714	15.9056	1.21161			1257.78	46.9226	34.1297	1.37483
510.054	31.831	20.4022	1.56017			1257.88	59.5035	26.9158	2.21073
250.982	20.6244	15.4943	1.33109			1260.95	47.5925	33.7342	1.41081
470.528	25.4812	23.5112	1.08379			1268.94	44.707	36.139	1.23708
599.552	31.3273	24.3677	1.28561			1270.37	47.2058	34.2647	1.37768
224.051	18.7611	15.2054	1.23384			1288.6	52.7672	31.0931	1.69707
454.554	25.6914	22.5272	1.14046			1298.23	44.5772	37.0807	1.20217
611.021	30.0679	25.8739	1.16209			1299.56	54.0297	30.6248	1.76424
503.808	27.8966	22.9945	1.21318			1307.75	47.8442	34.8021	1.37475
458.445	25.6707	22.7384	1.12896			1308.67	56.1667	29.6662	1.89329
176.333	17.5967	12.7588	1.37918			1310.31	47.3317	35.2478	1.34282
461.619	25.4226	23.1193	1.09963			1350.86	56.0855	30.6669	1.82886
314.573	20.3311	19.7001	1.03203			1361.31	50.9296	34.0326	1.49649
279.859	20.1228	17.7076	1.13639			1364.58	56.5925	30.7009	1.84335
452.403	26.0986	22.0708	1.1825			1366.73	52.0883	33.4082	1.55915
474.624	27.1899	22.2255	1.22336			1370.62	55.8458	31.2491	1.78712
342.221	22.8515	19.0679	1.19843			1386.8	45.7148	38.625	1.18356
243.61	18.793	16.5047	1.13865			1413.43	53.966	33.3475	1.61829
436.326	26.3027	21.1213	1.24532			1416.91	48.9119	36.8839	1.3261
233.574	19.1077	15.5642	1.22767			1462.78	48.9265	38.0668	1.28528
319.283	21.5453	18.8684	1.14187			1478.25	54.3315	34.6422	1.56836
253.338	19.7417	16.339	1.20826			1479.17	68.4829	27.5008	2.49022
253.952	18.5858	17.3972	1.06832			1498.73	52.7636	36.1658	1.45894
228.25	18.3579	15.8306	1.15965			1552.79	60.3263	32.7731	1.84073
647.168	31.4013	26.2409	1.19665			1564.26	50.0832	39.7674	1.2594
394.547	23.99	20.9401	1.14565			1569.08	50.7088	39.3977	1.2871
317.44	21.4131	18.8752	1.13446			1572.25	55.5251	36.0531	1.54009
542.31	28.3709	24.338	1.1657			1588.74	52.6428	38.4258	1.36998
246.272	18.6457	16.8169	1.10875			1597.13	78.0955	26.0391	2.99916
257.024	20.7897	15.7411	1.32073			1627.03	68.335	30.3154	2.25414
533.504	26.8387	25.3097	1.06041			1633.89	66.3351	31.3611	2.1152
217.907	17.7044	15.6711	1.12975			1713.56	51.3031	42.5272	1.20636
322.867	21.283	19.3153	1.10187			1722.16	62.4957	35.086	1.78121
260.71	18.8707	17.5906	1.07277			1747.35	55.5534	40.0479	1.38717
239.411	19.2038	15.8733	1.20982			1780.63	55.8001	40.6303	1.37336
610.509	30.3953	25.5738	1.18854			1789.54	68.2846	33.3679	2.04641
376.32	23.2968	20.567	1.13273			1796.1	60.8969	37.553	1.62163
556.032	27.6021	25.6489	1.07615			1829.27	55.0815	42.2847	1.30264
421.786	23.5498	22.8042	1.03269			1858.87	65.266	36.2637	1.79976
218.112	19.2402	14.4338	1.333			1868.08	59.2027	40.1758	1.47359
199.475	16.8065	15.112	1.11212			1878.02	73.4738	32.5445	2.25764
436.531	25.6618	21.659	1.18481			1883.44	63.1711	37.9616	1.66408
301.363	21.3112	18.005	1.18363			1934.64	55.7009	44.223	1.25955
225.894	17.9788	15.9976	1.12384			1942.22	56.9786	43.4007	1.31285
310.477	22.6629	17.4431	1.29925			1953.59	64.8144	38.377	1.68889
463.053	25.2607	23.3397	1.0823			1997.93	66.7968	38.0833	1.75397
315.802	21.1815	18.9831	1.11581			2027.83	69.7779	37.0018	1.8858
553.165	28.4511	24.7552	1.1493			2033.25	79.1549	32.7057	2.42022
579.482	28.2273	26.1385	1.07992			2073.91	59.8195	44.1425	1.35515
296.243	20.0496	18.8127	1.06575			2151.32	68.8395	39.7903	1.73006
542.618	27.7703	24.8785	1.11624			2496.31	71.1979	44.6417	1.59487
377.651	22.8867	21.0096	1.08934			2579.76	76.1999	43.1058	1.76774
191.386	16.257	14.9892	1.08458			2768.69	61.5992	57.2281	1.07638
296.243	23.017	16.3874	1.40456			2903.65	62.3082	59.3348	1.05011
310.067	20.9894	18.809	1.11592			2940.72	71.2041	52.5847	1.35409
475.546	28.5757	21.1888	1.34862			3178.09	69.9413	57.8552	1.2089
254.976	18.2709	17.7684	1.02828			3745.89	85.558	55.7449	1.53481
293.376	19.9445	18.7289	1.0649			3989.09	102.627	49.4905	2.07368
271.155	20.2863	17.0187	1.192			4093.03	80.1211	65.0441	1.2318
394.035	23.7747	21.1023	1.12664			4231.48	74.5407	72.2784	1.0313
395.571	25.7491	19.5601	1.31641			4438.84	86.4262	65.3934	1.32163
271.155	19.8189	17.42	1.13771			5149.7	111.075	59.0304	1.88166
316.826	21.8762	18.4399	1.18635
501.658	28.7327	22.2301	1.29251
192.41	17.687	13.8511	1.27694			477.491	24.8744	24.4412	1.01773	Mouse 5
272.896	20.3601	17.0658	1.19304			2829.31	60.7281	59.32	1.02374
313.651	21.3078	18.7421	1.13689			1076.53	37.4762	36.5748	1.02465
164.25	16.1614	12.94	1.24895			1497.91	44.5812	42.7803	1.0421
326.349	22.3514	18.5903	1.20232			329.523	20.9752	20.0028	1.04861
159.846	15.7448	12.9264	1.21803			399.053	23.0876	22.0071	1.0491
184.832	15.9978	14.7105	1.08751			2097.56	53.0175	50.3739	1.05248
170.189	18.1828	11.9174	1.52573			916.275	35.2857	33.0626	1.06724
522.445	26.3639	25.2314	1.04489			926.106	35.4981	33.2174	1.06866
369.152	25.4078	18.499	1.37347			920.986	35.4306	33.0967	1.07052
308.838	22.507	17.4712	1.28823			308.736	20.6537	19.0326	1.08518
1118.21	39.4872	36.0559	1.09517			2206.11	55.2843	50.8083	1.08809
493.773	27.387	22.9558	1.19304			361.062	22.395	20.5277	1.09096
511.795	30.3342	21.4819	1.41208			392.09	23.3737	21.3584	1.09436
328.909	21.5841	19.4023	1.11245			805.478	33.5304	30.5862	1.09626
562.278	31.3189	22.8589	1.3701			386.867	23.2466	21.1891	1.0971
256.512	18.4383	17.7132	1.04094			506.368	26.6822	24.1632	1.10425
289.178	22.0934	16.6653	1.32571			674.611	30.8243	27.8657	1.10617
177.05	17.3948	12.9594	1.34226			675.942	30.8932	27.8584	1.10894
168.141	15.762	13.5823	1.16048			589.107	28.8813	25.971	1.11206
288.973	19.9454	18.447	1.08123			676.659	30.98	27.8098	1.11399
448	26.1716	21.795	1.20081			1100.08	39.5023	35.4579	1.11406
431.821	24.76	22.2056	1.11504			1009.25	37.9192	33.8885	1.11894
292.25	20.0173	18.5891	1.07683			694.989	31.5235	28.0707	1.123
215.859	18.666	14.7241	1.26771			697.242	31.5834	28.1083	1.12363
230.4	20.0219	14.6516	1.36653			894.566	35.779	31.8342	1.12392
256.205	19.0034	17.1659	1.10704			780.083	33.4137	29.7253	1.12408
391.578	22.8088	21.8587	1.04347			587.366	29.0137	25.7761	1.12561
356.454	22.5663	20.112	1.12203			933.171	36.5719	32.4881	1.1257
475.853	30.5781	19.814	1.54326			1832.65	51.285	45.4988	1.12717
275.968	23.6654	14.8476	1.59389			590.95	29.1278	25.8317	1.1276
605.389	33.5629	22.966	1.46142			642.458	30.4333	26.8786	1.13225
387.994	23.5007	21.021	1.11797			1179.65	41.2479	36.4133	1.13277
359.526	23.9753	19.0931	1.2557			253.338	19.1207	16.8697	1.13344
148.89	15.1016	12.5531	1.20302			725.914	32.3915	28.5341	1.13519
458.957	27.7563	21.0533	1.31838			346.829	22.3942	19.7192	1.13565
384.717	29.1391	16.8103	1.73341			773.12	33.4739	29.407	1.1383
361.984	27.0868	17.0154	1.5919			726.118	32.4918	28.454	1.1419
375.603	23.9677	19.9532	1.2012			253.235	19.1998	16.7933	1.1433
318.259	24.5858	16.4819	1.49169			1088.41	39.8234	34.7988	1.14439
384.922	25.023	19.5859	1.27761			649.216	30.759	26.8737	1.14458
340.582	23.0027	18.8518	1.22019			1212.62	42.0668	36.7025	1.14616
277.197	22.6552	15.5787	1.45424			459.366	25.965	22.5259	1.15267
330.752	28.0793	14.9977	1.87224			256.819	19.4505	16.8115	1.15698
326.656	23.9528	17.3638	1.37947			1072.13	39.8364	34.2671	1.16253
397.824	24.1777	20.9501	1.15406			778.547	33.9596	29.1899	1.1634
378.368	25.7679	18.6959	1.37826			1128.65	40.9235	35.1154	1.1654
301.056	21.9633	17.4526	1.25845			485.376	26.8575	23.0103	1.16719
418.611	30.1584	17.6731	1.70646			701.952	32.3008	27.6697	1.16737
430.387	28.7951	19.0305	1.5131			619.008	30.3733	25.9486	1.17052
259.789	24.1677	13.6866	1.76579			442.47	25.684	21.9347	1.17093
245.043	19.3759	16.1024	1.2033			606.515	30.0736	25.6783	1.17117
545.792	41.804	16.6234	2.51477			418.509	24.9863	21.3261	1.17163
588.902	33.4566	22.4115	1.49283			495.206	27.1983	23.1822	1.17324
295.219	23.2634	16.1578	1.43976			2074.62	55.7167	47.4093	1.17523
108.954	12.6439	10.9716	1.15243			274.534	20.2755	17.2399	1.17608
408.986	27.7263	18.7813	1.47627			465.408	26.4021	22.4443	1.17634
341.299	22.4613	19.3469	1.16098			494.694	27.2423	23.1208	1.17826
191.181	19.7602	12.3186	1.60409			1144.93	41.4462	35.1727	1.17836
426.701	25.8729	20.9985	1.23213			2711.14	63.8213	54.0874	1.17997
243.61	21.4801	14.44	1.48754			1002.8	38.8547	32.8611	1.18239
319.181	24.3581	16.6841	1.45996			325.837	22.1494	18.7304	1.18254
315.187	24.1103	16.6447	1.44852			44.9536	8.23351	6.95168	1.18439
313.549	24.5903	16.2349	1.51466			532.378	28.3429	23.9158	1.18511
405.094	29.5219	17.4712	1.68975			486.707	27.1102	22.8583	1.18601
423.117	28.4645	18.9264	1.50396			490.496	27.2503	22.9178	1.18904
394.854	28.3064	17.7608	1.59376			736.563	33.5299	27.9697	1.19879
401.203	23.6133	21.633	1.09154			1156.2	42.1049	34.9631	1.20427
337.203	24.9894	17.1809	1.45449			2620.21	63.4594	52.5715	1.20711
438.17	29.0521	19.2033	1.51287			643.994	31.5227	26.0117	1.21187
462.234	28.9422	20.3348	1.42329			946.074	38.2204	31.5166	1.21271
418.202	32.1666	16.5535	1.94319			261.734	20.1291	16.5556	1.21585
431.411	26.9461	20.3848	1.32187			415.334	25.3624	20.8505	1.21639
257.434	19.4233	16.8753	1.15099			1432.68	47.1929	38.6529	1.22094
347.034	24.8765	17.762	1.40054			717.517	33.4819	27.2855	1.22709
458.035	33.0203	17.6615	1.86961			548.147	29.3308	23.7949	1.23265
493.363	30.0626	20.8954	1.43872			367.718	24.0848	19.4394	1.23897
787.456	40.9762	24.4683	1.67466			526.541	28.8232	23.2595	1.2392
431.821	26.0185	21.1315	1.23127			1084.01	41.3717	33.361	1.24012
384.512	26.0891	18.7655	1.39027			1018.16	40.2249	32.228	1.24814
335.872	26.3106	16.2537	1.61875			491.93	27.9611	22.4005	1.24824
621.363	39.1984	20.1831	1.94214			461.824	27.1035	21.6951	1.24929
455.475	32.5497	17.8167	1.82691			398.234	25.2002	20.1207	1.25245
564.326	37.6992	19.0594	1.97799			890.573	37.7458	30.0408	1.25649
390.144	28.5939	17.3725	1.64593			386.355	24.9268	19.7347	1.2631
426.394	32.0349	16.9472	1.89028			552.141	29.889	23.5206	1.27075
317.235	26.1027	15.4741	1.68686			508.416	28.682	22.5694	1.27084
429.568	26.2901	20.8041	1.2637			520.397	29.0182	22.8336	1.27086
408.474	27.6258	18.8261	1.46742			866.202	37.4385	29.4585	1.27089
405.709	28.3861	18.1978	1.55987			498.381	28.4225	22.3259	1.27307
413.491	24.1168	21.8302	1.10474			1596.72	50.9013	39.9403	1.27444
280.269	22.0065	16.2156	1.35712			1023.9	40.7653	31.9798	1.27472
492.646	28.7864	21.7901	1.32108			379.085	24.8559	19.4186	1.28001
365.363	22.8232	20.3826	1.11974			1239.24	44.9682	35.0883	1.28157
767.386	32.1198	30.4194	1.0559			776.499	35.6322	27.7465	1.2842
423.526	25.4045	21.2266	1.19682			1807.05	54.429	42.2718	1.2876
291.942	21.9328	16.9478	1.29414			903.578	38.5552	29.8395	1.29208
496.845	27.1589	23.2927	1.16598			1044.68	41.5535	32.0102	1.29813
338.842	27.4095	15.74	1.74139			637.133	32.4618	24.99	1.29899
749.056	35.8045	26.6371	1.34416			1090.87	42.5532	32.64	1.30371
282.829	21.3745	16.8476	1.2687			2057.63	58.524	44.7654	1.30735
293.99	21.036	17.7943	1.18218			387.072	25.4541	19.3617	1.31466
388.403	24.3249	20.3302	1.19649			708.096	34.4676	26.1572	1.31771
493.261	29.2024	21.5064	1.35785			564.224	30.7977	23.3261	1.32031
369.05	22.2155	21.1514	1.05031			412.16	26.3304	19.9305	1.32111
400.384	23.4466	21.7423	1.07839			109.158	13.5701	10.242	1.32495
411.341	24.2723	21.5775	1.12489			1127.94	43.6487	32.9021	1.32662
689.357	32.9999	26.5975	1.24072			1075.92	42.6463	32.1224	1.32762
395.981	24.2152	20.8207	1.16303			145.92	15.7102	11.8262	1.32843
403.661	24.0446	21.3751	1.12489			692.941	34.2614	25.7514	1.33047
704.41	33.0998	27.0963	1.22156			78.1312	11.5074	8.64483	1.33113
462.336	27.6502	21.2897	1.29876			1524.43	50.8451	38.174	1.33193
442.778	25.1166	22.4457	1.11899			2074.73	59.3977	44.4735	1.33557
329.011	23.073	18.1558	1.27083			3115.01	72.7861	54.4905	1.33576
440.013	27.4582	20.4035	1.34576			1402.27	48.9079	36.5058	1.33973
391.885	29.5543	16.8829	1.75055			494.182	29.0537	21.6569	1.34155
308.122	24.1547	16.2417	1.48721			877.261	38.7131	28.8523	1.34177
301.261	22.3782	17.1406	1.30557			802.304	37.037	27.5812	1.34283
310.17	21.8433	18.0797	1.20817			376.422	25.386	18.8795	1.34463
363.11	24.0423	19.2297	1.25027			10483.6	134.26	99.42	1.35044
454.451	27.2525	21.232	1.28356			762.88	36.2285	26.8112	1.35125
307.507	21.6253	18.1052	1.19442			437.555	27.4889	20.2668	1.35635
643.174	34.2871	23.8841	1.43556			332.186	23.9521	17.6583	1.35642
339.866	21.2033	20.4086	1.03894			679.629	34.2602	25.2576	1.35643
286.515	23.3372	15.6318	1.49293			557.363	31.0369	22.865	1.3574
304.64	21.2781	18.229	1.16727			491.213	29.1702	21.4408	1.3605
338.534	23.5736	18.2846	1.28926			271.77	21.699	15.9467	1.36072
328.192	21.1562	19.7515	1.07112			723.149	35.4242	25.9919	1.36289
434.278	25.0384	22.0837	1.1338			487.629	29.0919	21.3416	1.36315
378.163	24.0958	19.9824	1.20585			293.478	22.5747	16.5525	1.36382
272.179	20.0751	17.2626	1.16293			563.405	31.285	22.9295	1.3644
297.574	21.5446	17.586	1.2251			327.578	23.8768	17.4682	1.36688
640.102	36.6121	22.2605	1.64471			994.918	41.6506	30.4142	1.36945
725.606	33.9138	27.2417	1.24492			817.459	37.7542	27.5683	1.36948
297.574	23.9455	15.8228	1.51336			1219.89	46.1758	33.637	1.37277
785.408	40.7489	24.5408	1.66045			1651.51	53.8809	39.0261	1.38064
644.506	31.7168	25.873	1.22587			981.197	41.5712	30.052	1.38331
380.211	26.0689	18.57	1.40382			491.418	29.4376	21.2548	1.38498
270.029	20.6839	16.6222	1.24436			3578.78	79.4907	57.3229	1.38672
285.286	22.8031	15.9293	1.43151			259.789	21.4252	15.4385	1.38778
828.518	35.2769	29.9035	1.17969			427.725	27.5204	19.7888	1.39071
684.442	35.9684	24.2285	1.48455			2528.77	66.9376	48.1005	1.39162
744.55	33.9641	27.9115	1.21685			753.664	36.6537	26.18	1.40007
383.078	25.0298	19.4868	1.28445			1651.4	54.2834	38.7343	1.40143
389.632	24.6731	20.1067	1.22711			1012.94	42.517	30.3342	1.40162
656.794	32.9175	25.4046	1.29573			145.101	16.1062	11.4706	1.40413
224.154	17.9663	15.8854	1.131			961.843	41.4688	29.532	1.4042
923.034	40.7896	28.8123	1.4157			872.141	39.5157	28.1014	1.40618
342.63	24.5351	17.7807	1.37988			399.36	26.746	19.0115	1.40683
324.608	21.9968	18.7892	1.17071			1004.44	42.541	30.0626	1.41508
251.187	22.093	14.4761	1.52617			999.731	42.4743	29.9687	1.41729
276.275	19.5538	17.9896	1.08695			1091.07	44.424	31.2713	1.4206
733.184	38.2551	24.4024	1.56768			259.686	21.6856	15.2471	1.42227
391.885	27.2879	18.2851	1.49235			839.27	39.0271	27.3808	1.42535
134.246	13.2501	12.9001	1.02713			1073.97	44.1612	30.9644	1.42619
384.205	27.0318	18.0966	1.49375			1077.86	44.2821	30.9917	1.42884
181.76	17.937	12.9021	1.39024			397.005	27.0049	18.7182	1.44271
						623.718	33.8948	23.4297	1.44666
						2013.08	61.024	42.0021	1.45288
138.65	16.2826	10.8419	1.50182	Mouse 2		667.955	35.1609	24.1879	1.45366
162.918	16.3234	12.7078	1.28452			1758.82	57.0682	39.2408	1.45431
166.81	17.0728	12.4402	1.37239			1778.79	57.4755	39.4051	1.45858
181.965	16.5152	14.0286	1.17726			940.749	41.8173	28.6436	1.45992
187.187	17.5054	13.6149	1.28575			541.594	31.7997	21.685	1.46644
197.939	16.7708	15.0275	1.11601			748.851	37.596	25.3608	1.48244
202.854	17.513	14.7481	1.18747			1649.15	55.8122	37.622	1.4835
208.384	19.7021	13.4667	1.46302			451.174	29.2079	19.6677	1.48506
209.613	16.4676	16.2068	1.01609			2463.54	68.4027	45.856	1.49168
210.125	17.4555	15.3269	1.13888			7037.95	115.616	77.5065	1.4917
216.064	22.3179	12.3265	1.81056			820.429	39.4794	26.4595	1.49207
216.269	18.6396	14.7729	1.26174			664.474	35.5929	23.7698	1.4974
217.702	17.2368	16.0811	1.07187			939.827	42.3961	28.2249	1.50208
221.901	18.5102	15.2636	1.21271			1329.87	50.5394	33.5034	1.50848
230.81	20.4747	14.3531	1.4265			235.622	21.2787	14.0988	1.50926
232.141	18.4105	16.0545	1.14675			205.619	19.8831	13.1671	1.51006
234.189	18.2558	16.3334	1.11769			1445.48	52.72	34.9097	1.51018
234.394	18.8621	15.8222	1.19213			692.941	36.5069	24.1675	1.51058
235.315	18.7064	16.0166	1.16794			204.595	19.8627	13.1149	1.51451
239.002	22.5549	13.4918	1.67175			731.75	37.5726	24.7972	1.5152
239.206	20.7711	14.663	1.41656			928.87	42.3758	27.9092	1.51835
241.766	20.1635	15.2665	1.32077			2657.69	71.7438	47.1661	1.52109
242.278	19.7599	15.6114	1.26574			2471.63	69.4171	45.3343	1.53123
245.043	19.0269	16.3978	1.16033			1026.05	44.7464	29.1957	1.53264
245.248	19.8658	15.7185	1.26385			1191.94	48.3459	31.3909	1.54012
246.886	18.8651	16.6628	1.13217			605.491	34.4714	22.3645	1.54134
248.218	19.0963	16.5498	1.15387			1075.2	46.086	29.7051	1.55145
249.037	22.1281	14.3294	1.54424			1080.32	46.1995	29.7732	1.55172
250.368	17.9989	17.711	1.01626			1123.53	47.1521	30.3386	1.55419
250.573	19.331	16.504	1.17129			1326.08	51.2366	32.9533	1.55482
253.235	19.4336	16.5913	1.17131			783.258	39.4213	25.2979	1.55828
254.054	19.7493	16.3789	1.20577			1119.54	47.1517	30.231	1.55971
254.259	19.3274	16.75	1.15388			2017.28	63.3289	40.5578	1.56145
255.898	22.1489	14.7104	1.50566			851.456	41.1732	26.3304	1.56372
257.331	20.4241	16.042	1.27316			506.982	31.7873	20.3071	1.56533
257.638	19.234	17.055	1.12776			1896.35	61.6029	39.1946	1.57172
259.072	20.0309	16.4676	1.21639			746.394	38.8137	24.4846	1.58523
259.379	18.2211	18.1247	1.00532			411.75	28.8906	18.1463	1.59209
263.168	23.4731	14.2749	1.64436			833.638	41.1474	25.7956	1.59514
264.397	22.7999	14.765	1.54419			391.475	28.2027	17.6735	1.59576
264.602	19.3489	17.4119	1.11125			845.517	41.4602	25.9657	1.59673
265.011	18.6867	18.0568	1.03488			654.746	36.5268	22.8229	1.60045
265.626	19.4401	17.3973	1.11742			387.277	28.1969	17.4876	1.61239
265.933	19.6626	17.2203	1.14183			844.083	41.7957	25.7137	1.62543
266.957	20.0921	16.9171	1.18768			559.309	34.0707	20.9017	1.63004
267.674	19.7262	17.2771	1.14176			535.757	33.421	20.4107	1.63742
267.776	19.4711	17.5102	1.11199			5192.7	104.597	63.21	1.65475
268.288	22.4927	15.1869	1.48106			2300.62	69.6936	42.0303	1.65818
269.414	19.5867	17.5134	1.11838			1045.81	47.028	28.3144	1.66092
269.517	18.7484	18.3034	1.02431			1938.53	64.1742	38.4612	1.66854
270.029	22.9175	15.0022	1.52761			1122.51	48.9183	29.2165	1.67434
270.336	20.9368	16.4401	1.27352			1384.14	54.3525	32.4243	1.67629
270.438	19.9723	17.2405	1.15846			946.381	44.9982	26.7782	1.68041
270.848	20.7892	16.5882	1.25325			1550.85	57.8049	34.1598	1.69219
272.589	21.3589	16.2494	1.31444			1138.89	49.5598	29.2593	1.69382
273.203	23.5541	14.7682	1.59492			267.264	24.0678	14.1389	1.70225
273.613	20.514	16.9823	1.20797			1502	57.1769	33.4473	1.70946
273.818	19.6807	17.7146	1.11099			927.846	45.0502	26.2235	1.71793
275.354	19.4633	18.013	1.08052			177.664	19.7147	11.4741	1.71819
275.456	19.5561	17.9341	1.09044			239.411	22.9302	13.2937	1.72489
275.866	20.5646	17.0799	1.20402			3127.71	82.8909	48.0429	1.72535
277.094	21.5201	16.3943	1.31265			791.04	41.768	24.1138	1.73212
277.402	20.4318	17.2867	1.18194			493.773	33.0083	19.0465	1.73304
277.811	22.512	15.7125	1.43274			483.226	32.7401	18.7923	1.74221
278.426	23.7868	14.9033	1.59607			2121.01	68.6039	39.3644	1.74279
279.757	20.1749	17.6555	1.1427			560.538	35.3002	20.218	1.74598
279.962	20.591	17.3114	1.18945			782.131	41.7718	23.84	1.75217
280.166	22.0473	16.1797	1.36264			914.33	45.4591	25.6089	1.77513
280.883	20.0334	17.8517	1.12221			554.803	35.4149	19.9463	1.77551
281.19	20.5547	17.4181	1.18008			946.074	46.28	26.0281	1.77808
281.6	24.9778	14.3545	1.74007			953.242	46.5534	26.0713	1.78562
281.702	20.66	17.3609	1.19003			518.656	34.4859	19.1491	1.80091
281.907	22.5846	15.8929	1.42105			1381.17	56.3362	31.2155	1.80475
282.317	19.9864	17.985	1.11128			478.208	33.168	18.3573	1.8068
283.136	26.7321	13.4857	1.98226			505.446	34.1677	18.8351	1.81404
284.467	21.1516	17.1237	1.23522			342.323	28.2114	15.4498	1.82601
285.696	21.3856	17.0095	1.25727			908.698	45.9968	25.1537	1.82863
285.901	20.5527	17.7115	1.16042			1305.8	55.174	30.1338	1.83097
285.901	22.2612	16.3522	1.36135			508.006	34.4309	18.7858	1.83281
286.003	20.7957	17.5108	1.18759			2311.58	73.4873	40.0504	1.83487
287.334	20.8587	17.5393	1.18926			3618	92.23	49.9466	1.84657
287.539	23.5194	15.5661	1.51093			911.258	46.3893	25.0112	1.85474
289.792	22.3052	16.5421	1.34839			398.541	30.7061	16.5256	1.85809
290.202	20.4939	18.0296	1.13668			850.944	44.8735	24.1447	1.85853
290.406	20.1928	18.3114	1.10274			1036.29	49.5652	26.6204	1.86193
291.226	21.1144	17.5615	1.20231			1037.21	49.6089	26.6206	1.86355
291.226	19.4717	19.043	1.02251			1707.42	63.8277	34.0597	1.874
292.352	20.8505	17.8525	1.16793			685.363	40.5089	21.5417	1.88049
293.171	20.7507	17.9886	1.15355			422.912	31.8507	16.906	1.88399
293.786	21.9638	17.0308	1.28965			1097.83	51.3446	27.2239	1.88601
293.786	20.3505	18.3809	1.10715			788.787	43.7066	22.9786	1.90206
294.707	19.8376	18.9153	1.04876			1761.69	65.3885	34.3035	1.90618
294.707	21.763	17.2418	1.26223			931.021	47.5512	24.9292	1.90745
295.219	21.1147	17.802	1.18608			781.107	43.6507	22.784	1.91585
295.424	23.6855	15.8808	1.49145			516.403	35.7133	18.4107	1.93981
297.267	20.2466	18.6941	1.08305			547.328	36.8558	18.9083	1.94919
297.779	20.1441	18.8216	1.07026			584.397	38.0939	19.5327	1.95026
299.93	20.171	18.9322	1.06543			3152.79	88.9806	45.1139	1.97236
300.237	23.1626	16.5039	1.40346			369.562	30.4977	15.4287	1.97669
300.339	20.5649	18.595	1.10593			1909.56	69.3507	35.0583	1.97815
300.851	22.8079	16.7949	1.35803			2166.99	74.1207	37.2243	1.99119
302.182	22.3478	17.2164	1.29805			447.795	33.7658	16.8854	1.9997
304.026	23.5357	16.4473	1.43098			289.382	27.1845	13.5538	2.00568
304.333	21.5394	17.9897	1.19732			897.434	47.9459	23.832	2.01182
305.459	21.0996	18.4327	1.14469			1588.33	63.8823	31.657	2.01795
305.766	21.3905	18.2003	1.17528			889.344	47.8976	23.641	2.02604
306.176	21.2823	18.3174	1.16186			1335.91	58.8251	28.9151	2.03441
307.814	20.61	19.0161	1.08381			3021.11	89.0724	43.185	2.06258
311.603	21.2776	18.6462	1.14112			774.042	45.0961	21.8542	2.0635
311.706	23.8522	16.639	1.43351			335.77	29.7183	14.3856	2.06584
312.115	21.2659	18.6871	1.138			1532.42	63.5011	30.7259	2.06669
314.778	23.7031	16.9086	1.40183			1126.91	54.5494	26.3033	2.07386
314.88	22.7837	17.5967	1.29478			1218.76	56.7456	27.3463	2.07508
316.416	22.6332	17.8001	1.27152			949.453	50.2027	24.08	2.08483
317.235	21.6276	18.6759	1.15805			1320.45	59.4229	28.2929	2.10028
317.747	20.6796	19.5636	1.05704			740.352	44.607	21.1323	2.11085
319.693	23.4139	17.3848	1.34681			693.862	43.2635	20.4203	2.11866
320.205	22.6606	17.9914	1.25952			621.568	41.1317	19.2408	2.13774
320.205	22.4987	18.1209	1.24159			490.803	36.6219	17.0638	2.14617
320.512	22.7332	17.9512	1.26638			2663.94	85.399	39.7174	2.15017
321.536	23.5538	17.3812	1.35513			617.267	41.2125	19.0701	2.1611
322.15	24.9675	16.4283	1.51979			1809.41	70.9433	32.474	2.18462
322.765	26.0604	15.7694	1.65259			651.878	42.6277	19.4709	2.18931
323.686	20.7729	19.8398	1.04704			1131.21	56.2437	25.6083	2.19631
324.198	21.8092	18.927	1.15228			460.083	35.8702	16.331	2.19645
324.301	21.7081	19.0211	1.14126			1013.66	53.5416	24.1052	2.22117
324.403	22.6246	18.2564	1.23927			707.994	44.8738	20.0885	2.23381
325.018	22.8477	18.1123	1.26145			374.067	32.6901	14.5695	2.24374
326.246	22.5274	18.4393	1.2217			651.366	43.3071	19.1503	2.26143
326.554	24.1447	17.2203	1.40211			1022.36	54.6139	23.8348	2.29135
327.168	24.3149	17.132	1.41926			2325.2	82.7254	35.7875	2.31157
327.987	25.5322	16.3561	1.56102			1125.17	57.8899	24.7472	2.33925
328.192	24.7127	16.909	1.46151			260.915	27.9422	11.8891	2.35024
328.192	23.5453	17.7474	1.32669			1418.24	65.3479	27.633	2.36485
328.499	22.05	18.9686	1.16245			536.781	40.3977	16.9181	2.38785
329.933	22.0122	19.0841	1.15343			1932.19	76.7986	32.0336	2.39744
331.674	21.9086	19.2755	1.13661			4948.99	123.017	51.2224	2.40163
331.674	21.6937	19.4665	1.11441			381.03	34.3717	14.1146	2.43519
331.776	21.7369	19.4338	1.11851			495.616	39.3303	16.0446	2.45132
331.981	25.1813	16.7859	1.50014			586.445	43.0057	17.3625	2.47694
332.083	25.176	16.7946	1.49905			543.846	41.5476	16.6663	2.49291
332.288	21.9953	19.2351	1.1435			1613.21	71.5616	28.7026	2.49321
332.493	22.1318	19.1283	1.15702			854.016	52.541	20.6956	2.53876
333.414	25.0429	16.9515	1.47732			861.594	53.2565	20.5987	2.58543
333.619	21.0711	20.1592	1.04524			920.986	55.7371	21.0387	2.64927
334.029	23.055	18.4471	1.24979			1028.61	60.089	21.7954	2.75696
334.643	26.4342	16.1186	1.63998			1044.38	60.8566	21.8504	2.78515
334.746	23.27	18.3159	1.27048			2926.69	102.06	36.5116	2.79528
334.95	22.8893	18.632	1.22849			798.515	55.15	18.4352	2.99157
335.053	23.849	17.8876	1.33327			1023.49	63.046	20.6698	3.05016
335.155	21.4668	19.8788	1.07989			753.971	54.5042	17.6131	3.09453
336.077	23.4474	18.2496	1.28481			1962.29	89.3305	27.9688	3.19393
336.179	22.8049	18.7695	1.21499			599.142	49.4642	15.4223	3.20732
336.282	27.0122	15.8509	1.70415			721.715	55.2255	16.6393	3.31897
336.384	23.564	18.1759	1.29645			1613.82	83.2591	24.6794	3.37363
336.896	22.3694	19.1757	1.16655			401.92	41.9928	12.1864	3.44587
336.896	22.1277	19.3852	1.14148			553.472	49.7532	14.164	3.51267
338.33	24.3446	17.6949	1.3758			1497.91	82.1015	23.2297	3.53433
339.046	21.5821	20.0021	1.07899			407.245	45.0267	11.5158	3.90998
339.251	24.6228	17.5426	1.4036			1979.49	100.506	25.0768	4.00794
339.354	23.6147	18.297	1.29064			544.563	53.8013	12.8874	4.17471
339.763	25.3462	17.0676	1.48504			690.176	62.0744	14.1566	4.38485
339.866	22.5855	19.1596	1.17881			982.835	74.245	16.8548	4.40498
340.787	25.108	17.2815	1.45288			1375.95	109.393	16.0149	6.83069
340.787	22.7296	19.0898	1.19067			12.288	15.7035	0.99631	15.7617
342.426	25.7375	16.9399	1.51934
343.757	23.7664	18.4161	1.29052
343.757	23.0694	18.9725	1.21594			1663.9	52.4201	40.4146	1.29706	Mouse 6
344.678	21.7412	20.1855	1.07707			1343.49	52.2097	32.7637	1.59352
345.498	28.7513	15.3002	1.87915			1026.56	42.4059	30.8225	1.37581
346.624	24.724	17.8505	1.38506			850.637	36.6112	29.5829	1.23758
348.365	24.4038	18.1755	1.34267			1212.42	53.5463	28.8292	1.85736
349.798	23.3647	19.062	1.22572			1335.4	44.4067	38.2889	1.15978
349.798	25.8743	17.2131	1.50317			824.013	36.8063	28.5051	1.29122
350.72	25.1217	17.7755	1.41328			1201.25	43.6705	35.0233	1.2469
351.846	24.2598	18.4662	1.31374			1015.71	40.724	31.7561	1.2824
352.973	25.2512	17.7979	1.41877			1904.13	55.9657	43.3196	1.29192
353.178	26.2505	17.1303	1.5324			1439.74	44.565	41.134	1.08341
353.587	23.844	18.8811	1.26285			822.374	44.2523	23.6616	1.87022
353.894	27.043	16.662	1.62303			670.515	31.0555	27.4903	1.12969
355.635	26.5457	17.0577	1.55622			1882.52	58.454	41.0049	1.42553
355.942	23.5665	19.2307	1.22546			491.827	26.209	23.8931	1.09693
356.762	23.8532	19.0433	1.25258			1255.53	44.895	35.6072	1.26084
356.762	28.1849	16.1166	1.74882			547.942	31.1801	22.3752	1.39351
358.605	22.8244	20.0045	1.14097			2023.53	57.0337	45.1739	1.26254
358.912	23.615	19.3513	1.22033			1381.17	46.3929	37.9058	1.2239
359.219	23.5274	19.44	1.21026			1651.1	52.8825	39.7531	1.33027
359.629	26.054	17.5748	1.48246			1036.8	42.6319	30.965	1.37678
360.448	22.3279	20.5544	1.08629			987.443	38.2108	32.9031	1.16131
361.574	24.0584	19.1356	1.25726			1518.39	51.4351	37.5866	1.36844
363.725	21.8636	21.1817	1.03219			1223.17	41.1604	37.837	1.08784
364.237	25.2772	18.347	1.37773			1451.11	50.6057	36.51	1.38608
364.646	24.2692	19.1305	1.26861			1896.24	56.0473	43.0774	1.30108
364.851	29.6183	15.6843	1.88841			1724.42	53.4232	41.0982	1.29989
365.158	21.9512	21.1804	1.03639			1643.52	49.7584	42.0551	1.18317
365.875	26.3251	17.6959	1.48764			1383.73	45.5413	38.6863	1.17719
367.002	26.0447	17.9415	1.45165			2186.04	60.0279	46.3675	1.29461
367.718	24.9416	18.7716	1.32869			1890.2	57.4546	41.8884	1.37161
368.64	24.5783	19.0968	1.28703			728.576	34.5199	26.8729	1.28456
368.64	25.4966	18.409	1.38501			738.918	32.7402	28.7359	1.13935
368.947	22.8148	20.5901	1.10805			873.267	40.9247	27.1689	1.50631
369.664	25.5676	18.4089	1.38888			1171.15	50.3668	29.6059	1.70125
372.941	24.4401	19.4289	1.25793			216.371	19.7799	13.9279	1.42016
374.272	25.2508	18.8722	1.33799			482.304	30.3219	20.2523	1.4972
374.477	25.743	18.5215	1.3899			1120.05	43.9665	32.4359	1.35549
374.784	24.8504	19.2025	1.29412			597.606	37.8267	20.1153	1.8805
374.886	24.312	19.6331	1.23832			1059.12	40.2953	33.4659	1.20407
375.501	24.2171	19.7423	1.22666			803.84	35.6941	28.6737	1.24484
377.242	22.8336	21.0356	1.08547			3037.8	78.5329	49.2512	1.59454
378.368	26.4094	18.2417	1.44774			1580.44	55.5902	36.1985	1.53571
378.368	23.0425	20.9071	1.10214			1288.19	50.3373	32.5837	1.54486
378.675	22.6861	21.2528	1.06744			986.419	39.1255	32.1005	1.21884
380.928	24.1024	20.123	1.19775			649.421	31.8881	25.9303	1.22976
382.771	24.6232	19.7927	1.24405			1450.5	43.7363	42.2265	1.03575
384.307	23.9548	20.4266	1.17273			1251.64	45.1172	35.3221	1.27731
385.024	24.6474	19.8896	1.23921			770.56	40.3536	24.3128	1.65977
385.536	24.6324	19.9282	1.23606			754.586	32.4803	29.5801	1.09805
385.843	28.5474	17.209	1.65887			2630.66	74.6424	44.8734	1.6634
385.843	24.7635	19.8385	1.24825			1360.38	48.9887	35.357	1.38555
387.686	28.7144	17.1906	1.67036			75.3664	14.0247	6.84219	2.04974
387.789	23.4036	21.0971	1.10933			1101.52	49.6399	28.2534	1.75695
387.789	23.585	20.9349	1.12659			4132.35	95.466	55.1136	1.73217
388.096	26.8047	18.4348	1.45403			2996.02	98.7545	38.6276	2.55658
388.403	25.4263	19.4496	1.30729			11951.4	141.968	107.186	1.32451
389.53	25.6862	19.3086	1.3303			581.837	31.767	23.3204	1.3622
391.987	25.0743	19.9046	1.25973			603.955	35.0128	21.9628	1.59419
393.83	23.2872	21.5328	1.08148			513.126	33.1108	19.7317	1.67805
395.469	23.257	21.6506	1.0742			188.006	21.8049	10.9781	1.98621
395.674	26.5237	18.9938	1.39644			743.014	55.1056	17.1677	3.20984
397.619	27.7846	18.2211	1.52486			345.19	24.0128	18.3032	1.31195
398.848	23.5201	21.5913	1.08934			9058.92	121.995	94.5462	1.29032
399.053	27.2226	18.6642	1.45855			715.162	40.1571	22.6752	1.77097
404.685	24.443	21.0801	1.15953			453.325	41.2178	14.0034	2.94341
405.094	24.6591	20.9165	1.17893			242.074	19.7637	15.5952	1.26729
408.678	29.71	17.5141	1.69635			864.461	43.6872	25.1942	1.73401
409.395	23.8419	21.8632	1.0905			709.325	36.7058	24.6048	1.49181
410.01	28.4737	18.3341	1.55304			1885.8	62.179	38.6155	1.61021
410.01	26.7566	19.5107	1.37138			681.779	46.2064	18.7867	2.45953
412.365	25.6127	20.4991	1.24945			2580.79	75.2656	43.6582	1.72397
412.467	28.7424	18.2716	1.57307			2876.42	67.0797	54.5973	1.22863
414.208	24.5612	21.4723	1.14386			1649.15	51.7777	40.5534	1.27678
414.413	25.2482	20.8984	1.20814			263.27	25.6062	13.0908	1.95604
416.768	29.7801	17.8188	1.67128			678.195	30.0765	28.7103	1.04759
417.792	27.5283	19.3237	1.42459			1597.95	56.6637	35.9062	1.57811
417.792	25.6112	20.7702	1.23308			1743.77	58.8839	37.7053	1.56169
422.707	28.7552	18.7169	1.53632			660.378	34.0726	24.6773	1.38073
423.424	29.571	18.2314	1.62198			775.885	39.1466	25.2356	1.55125
426.803	23.704	22.9254	1.03396			409.907	24.7461	21.0906	1.17332
430.08	27.2644	20.0846	1.35748			602.214	33.1779	23.1106	1.43561
432.538	28.093	19.6036	1.43305			963.072	36.9835	33.1559	1.11544
432.64	27.1329	20.302	1.33646			284.467	24.475	14.7985	1.65388
432.845	27.3132	20.1776	1.35364			850.022	37.4683	28.8853	1.29714
434.79	25.1064	22.0499	1.13862			660.48	33.7872	24.8896	1.35748
435.61	29.264	18.9528	1.54405			811.11	40.0288	25.7999	1.55151
435.61	25.6028	21.6631	1.18187			693.35	43.5625	20.2651	2.14963
436.326	27.5421	20.1708	1.36544			409.702	31.6432	16.4854	1.91947
443.597	26.6266	21.2121	1.25526			479.13	34.4424	17.7121	1.94457
443.597	27.0867	20.8517	1.29902			469.914	35.4317	16.8864	2.09825
444.109	27.6707	20.4352	1.35407			563.917	39.4016	18.2226	2.16223
450.355	30.0846	19.0599	1.57842			416.256	30.2991	17.492	1.73217
454.349	26.8493	21.546	1.24614			426.291	30.8461	17.5961	1.75301
458.752	27.8762	20.9534	1.33039			512.102	34.1796	19.0765	1.79171
460.902	27.2027	21.5728	1.26097			316.621	25.7739	15.6412	1.64782
463.974	25.3911	23.2661	1.09134			630.989	38.3684	20.9391	1.83238
465.613	28.887	20.5226	1.40757			554.496	34.2391	20.6199	1.66049
470.938	27.1007	22.1255	1.22487			434.995	35.4699	15.6147	2.27157
484.454	27.9112	22.0996	1.26297			497.971	35.296	17.9634	1.96488
498.586	27.0854	23.4377	1.15563			960.922	48.0397	25.4682	1.88627
502.067	28.0542	22.7863	1.23119			295.424	24.8265	15.151	1.63861
502.579	31.4969	20.3164	1.55032			280.678	21.3772	16.7174	1.27875
504.218	26.8191	23.9378	1.12036			1838.59	55.9959	41.8061	1.33942
505.958	26.873	23.9723	1.121			371.302	24.7491	19.102	1.29563
505.958	27.9552	23.0443	1.21311			679.424	31.9122	27.1078	1.17723
508.109	25.5007	25.3697	1.00516			995.43	51.0752	24.8148	2.05825
509.542	27.1157	23.9259	1.13332			780.698	40.3535	24.6327	1.63821
511.181	27.7649	23.4416	1.18443			496.845	31.131	20.3206	1.53199
512.819	26.7943	24.3687	1.09954			1070.9	60.257	22.6283	2.66291
515.686	28.2638	23.2309	1.21665			347.853	31.7001	13.9716	2.2689
517.53	26.3981	24.9616	1.05755			454.758	32.7835	17.6618	1.85618
518.451	28.4341	23.2155	1.22479			519.27	35.4401	18.6556	1.8997
520.499	26.7016	24.8194	1.07584			946.483	40.0509	30.0892	1.33107
520.909	26.9486	24.6113	1.09497			770.253	31.359	31.2738	1.00272
522.445	26.4449	25.1541	1.05131			365.773	24.7619	18.8078	1.31658
522.752	27.3466	24.3389	1.12358			560.026	38.887	18.3364	2.12075
523.878	28.2098	23.6451	1.19305			1257.16	48.5771	32.9512	1.47422
524.595	27.4953	24.2927	1.13183			303.104	20.9163	18.4509	1.13362
526.336	26.0434	25.7322	1.01209			4152.22	109.256	48.389	2.25786
526.95	29.0119	23.1262	1.2545			698.982	39.0129	22.8123	1.71017
527.77	27.9275	24.0615	1.16068			1624.37	51.2356	40.3667	1.26926
528.179	27.8516	24.1458	1.15348			1190.91	59.3604	25.5443	2.32382
529.101	27.7621	24.2659	1.14408			1607.78	61.2456	33.4243	1.83236
532.787	28.4829	23.8166	1.19592			931.328	40.9385	28.9655	1.41335
535.757	33.7362	20.22	1.66846			334.746	25.3561	16.809	1.50848
539.341	30.1068	22.8091	1.31995			294.605	22.0403	17.0189	1.29505
539.75	30.3913	22.6127	1.34399			309.043	24.5434	16.0323	1.53087
540.365	30.7405	22.3813	1.37349			2142.52	69.2014	39.4202	1.75548
543.334	33.2711	20.7926	1.60014			1092.71	49.4833	28.1162	1.75996
544.461	30.3011	22.878	1.32446			3561.98	85.834	52.8375	1.62449
544.87	28.7464	24.1334	1.19115			377.037	26.1382	18.3661	1.42317
546.714	31.6824	21.9711	1.442			894.874	39.5859	28.7827	1.37534
548.966	27.3211	25.5834	1.06792			16.896	5.86032	3.6709	1.59643
549.99	28.2616	24.7781	1.14059			874.598	37.4881	29.7047	1.26203
551.219	28.3489	24.757	1.14508			3016.29	78.7352	48.777	1.61419
552.141	28.255	24.8808	1.13561			747.622	40.0321	23.7785	1.68354
552.96	28.2523	24.9201	1.13371			841.933	50.5206	21.2187	2.38095
553.472	27.377	25.7407	1.06357			445.44	28.6649	19.7856	1.44877
553.677	28.3815	24.8389	1.14262			793.088	38.0407	26.545	1.43306
554.086	29.3401	24.0451	1.22021			422.502	28.7721	18.6968	1.53888
555.725	29.4327	24.0403	1.22431			1100.39	48.943	28.6263	1.70972
556.851	27.654	25.6384	1.07862			492.442	31.9671	19.6138	1.62983
558.08	28.5843	24.8587	1.14987			518.963	36.9251	17.8947	2.06346
559.411	41.5199	17.1548	2.42031			1211.49	44.03	35.0334	1.2568
559.718	28.1403	25.3251	1.11116			832.205	41.1204	25.7682	1.59578
562.074	28.3108	25.2785	1.11995			356.557	22.223	20.4285	1.08784
562.278	44.1859	16.2023	2.72713			379.085	25.1393	19.1996	1.30937
563.098	30.5631	23.4583	1.30287			643.379	40.3979	20.2777	1.99224
564.634	29.2473	24.5805	1.18986			711.987	37.9298	23.9002	1.587
567.296	29.216	24.7229	1.18174			245.35	22.4533	13.9129	1.61385
567.603	28.2996	25.5373	1.10817			705.638	31.1097	28.88	1.07721
569.651	30.4339	23.8321	1.27701			1403.39	54.4708	32.8039	1.6605
571.392	28.2274	25.7735	1.09521			854.733	33.8472	32.1527	1.0527
573.338	27.1117	26.9255	1.00691			858.726	36.9232	29.6119	1.2469
574.157	29.2487	24.9939	1.17023			797.901	39.6704	25.609	1.54908
575.795	28.8674	25.3963	1.13668			896.205	35.5758	32.0748	1.10915
577.741	29.8653	24.6306	1.21253			1303.86	49.1142	33.8013	1.45303
578.253	28.2553	26.0572	1.08436			626.074	30.6188	26.0343	1.17609
580.813	29.2965	25.2424	1.1606			621.568	34.9277	22.6584	1.54149
582.042	32.698	22.6644	1.4427			719.565	36.3461	25.207	1.4419
582.451	29.407	25.2185	1.16609			1063.63	42.2679	32.0398	1.31923
583.066	29.2279	25.3998	1.15071			179.917	16.5908	13.8075	1.20157
583.782	29.8483	24.9024	1.19861			876.646	38.1472	29.2599	1.30374
584.499	27.8289	26.7423	1.04063			2235.7	57.9445	49.126	1.17951
586.138	29.3946	25.3888	1.15778			798.515	40.4496	25.135	1.6093
586.65	32.1317	23.2464	1.38223			3926.84	90.1748	55.4456	1.62636
587.059	29.2448	25.559	1.14421			528.384	31.8202	21.1425	1.50504
587.981	37.0621	20.1996	1.83479			854.118	34.8424	31.2119	1.11631
588.083	28.1901	26.5615	1.06131			893.235	41.9286	27.1248	1.54577
588.595	30.6883	24.4205	1.25666			880.64	35.0126	32.0246	1.0933
592.691	29.0705	25.9589	1.11986			1069.47	46.7364	29.1354	1.60411
595.456	32.3305	23.4502	1.37868			971.981	49.2122	25.1475	1.95694
600.371	29.9067	25.56	1.17006			1182.31	43.0195	34.9926	1.22939
601.6	29.7441	25.7524	1.155			835.994	34.8909	30.5071	1.1437
601.805	28.935	26.4815	1.09265			626.688	30.2717	26.3588	1.14845
602.01	28.6952	26.7119	1.07425			631.091	29.9748	26.8069	1.11818
605.184	29.5624	26.065	1.13418			337.51	23.2492	18.4837	1.25782
607.027	31.2427	24.7383	1.26293			1071.82	40.1923	33.9539	1.18373
608.973	28.8455	26.88	1.07312			668.262	31.6246	26.9049	1.17542
609.178	28.9922	26.753	1.0837			604.57	30.6363	25.1258	1.21931
611.123	29.3503	26.511	1.1071			743.936	35.1209	26.97	1.30222
612.352	35.621	21.888	1.62742			304.947	21.2807	18.2452	1.16638
615.629	28.8126	27.2049	1.05909			423.219	24.245	22.2256	1.09086
616.55	31.2353	25.1323	1.24284			2052.61	57.3117	45.6008	1.25681
619.315	32.098	24.5665	1.30657			629.76	28.8066	27.8352	1.0349
621.261	34.6013	22.8608	1.51356			328.192	23.3176	17.9207	1.30116
621.466	32.2385	24.5444	1.31347			551.117	34.571	20.2974	1.70322
623.411	31.0431	25.5693	1.21408			629.248	34.4414	23.2622	1.48057
625.05	29.3581	27.1079	1.08301			406.323	24.7015	20.944	1.17941
625.459	30.0433	26.5071	1.13341			660.89	34.9553	24.0727	1.45207
625.869	31.3572	25.413	1.2339			609.485	32.1663	24.1252	1.33331
626.278	31.2035	25.5549	1.22104			492.339	28.8234	21.7485	1.32531
626.381	31.4408	25.3662	1.23948			587.264	29.1359	25.6635	1.13531
626.688	30.2829	26.349	1.1493			262.861	21.192	15.793	1.34187
627.405	33.8338	23.6106	1.43299			1186.1	40.6371	37.1628	1.09349
627.405	30.4164	26.2633	1.15813			686.387	30.5189	28.6358	1.06576
629.862	28.9266	27.7242	1.04337			359.629	24.9183	18.3758	1.35604
632.422	33.1674	24.2776	1.36618			1117.7	44.4343	32.0269	1.3874
633.242	30.6494	26.3062	1.1651			469.709	27.0464	22.112	1.22315
634.061	31.6571	25.5018	1.24137			676.045	30.1934	28.5084	1.0591
635.904	33.4532	24.2027	1.38221			387.789	25.2103	19.5852	1.28721
636.006	34.4494	23.5066	1.46552			311.194	26.3625	15.0298	1.75401
637.44	30.8294	26.3259	1.17107			1271.71	49.1896	32.9173	1.49434
637.542	33.1811	24.4641	1.35632			1887.54	57.2882	41.9509	1.3656
640	31.3427	25.9988	1.20554			873.779	40.9934	27.1393	1.51048
640.102	30.1767	27.0077	1.11734			481.178	30.2008	20.286	1.48875
641.126	29.8879	27.3123	1.0943			740.454	39.9042	23.626	1.689
641.126	31.2836	26.0938	1.19889			1119.03	43.8963	32.458	1.3524
646.554	35.6826	23.0706	1.54667			597.914	37.8448	20.116	1.88133
647.475	30.3378	27.1737	1.11644			1070.28	40.6745	33.5033	1.21404
649.421	35.8592	23.0588	1.55512			1556.17	54.7029	36.2208	1.51026
650.957	33.8763	24.4662	1.38462			3035.55	78.3732	49.315	1.58924
651.366	30.9827	26.768	1.15745			1289.73	50.2974	32.6485	1.54057
651.571	30.5905	27.1198	1.12798			966.349	38.732	31.7669	1.21926
654.541	32.6453	25.5286	1.27877			673.894	31.3988	27.3268	1.14901
655.258	30.9682	26.9406	1.1495			1452.13	43.8519	42.1627	1.04006
656.691	32.8765	25.4323	1.2927			1241.4	44.7219	35.3427	1.26538
656.794	30.3919	27.5157	1.10453			770.048	40.3031	24.327	1.65672
660.07	29.7352	28.2638	1.05206			973.414	45.2034	27.4181	1.64867
661.402	30.5684	27.5488	1.10961			756.019	32.551	29.5719	1.10074
662.118	38.1752	22.0833	1.72869			847.258	41.1414	26.2208	1.56904
664.064	30.4053	27.8081	1.0934			2628.51	74.6728	44.8184	1.66612
666.726	32.2918	26.2885	1.22836			1612.7	49.6737	41.3368	1.20168
667.546	33.5858	25.3067	1.32715			961.946	50.315	24.3424	2.06697
672.768	29.4652	29.0714	1.01355			1359.16	48.898	35.3906	1.38167
672.87	33.0504	25.9218	1.27501			2698.04	71.8698	47.7982	1.50361
675.84	34.5272	24.9226	1.38538			429.466	30.9612	17.6612	1.75306
677.274	31.8978	27.0342	1.17991			374.784	28.7481	16.599	1.73191
678.298	32.0358	26.9585	1.18834			3302.2	89.7568	46.8431	1.91612
679.834	31.0044	27.9183	1.11054			1174.02	57.2146	26.1263	2.18993
681.165	32.1283	26.9944	1.19018			780.083	36.8841	26.9285	1.36971
681.165	31.8097	27.2649	1.16669			1093.73	49.4322	28.1716	1.75468
684.749	30.354	28.7228	1.05679			1074.48	39.3506	34.7663	1.13186
685.773	31.1288	28.0497	1.10978			1317.58	56.1144	29.896	1.87699
689.664	30.5365	28.756	1.06192			1232.38	54.1043	29.0018	1.86555
690.893	35.4949	24.7831	1.43222			123.597	14.5925	10.7842	1.35315
691.712	33.0214	26.6711	1.2381			1089.13	44.6394	31.0649	1.43697
694.784	32.9545	26.8439	1.22764			854.528	37.2467	29.2112	1.27508
695.91	33.4588	26.4821	1.26345			1354.34	44.9769	38.3397	1.17311
699.085	35.7404	24.9047	1.43509			1132.03	47.0137	30.6581	1.53349
699.392	44.7142	19.9152	2.24523			669.491	40.9662	20.808	1.96877
699.392	30.4095	29.2834	1.03845			1270.68	44.3626	36.4695	1.21643
703.898	35.3189	25.3754	1.39186			1078.27	40.862	33.5985	1.21619
708.096	32.9795	27.3374	1.20639			722.022	38.7661	23.7142	1.63472
710.349	33.553	26.9557	1.24475			517.734	27.5195	23.9539	1.14885
712.192	30.7155	29.5222	1.04042			583.782	33.8374	21.9667	1.5404
714.65	32.3331	28.1421	1.14892			1167.87	46.5907	31.9158	1.4598
715.162	32.4339	28.0747	1.15527			296.96	26.4657	14.2865	1.8525
715.469	33.3162	27.3429	1.21846			1131.52	41.0044	35.1352	1.16705
717.517	34.5641	26.4312	1.3077			1207.4	43.2434	35.5501	1.2164
718.336	33.8754	26.9993	1.25467			863.13	36.7175	29.9305	1.22676
721.408	31.1293	29.5068	1.05499			696.115	35.9798	24.6339	1.46058
723.354	34.2795	26.8675	1.27587			987.238	42.9714	29.2518	1.46902
724.378	36.8302	25.0421	1.47073			792.986	48.3528	20.8811	2.31562
724.787	33.7522	27.3413	1.23448			1266.69	56.971	28.3091	2.01246
728.576	32.423	28.6109	1.13324			652.493	42.232	19.6718	2.14683
736.666	31.4907	29.7851	1.05726			406.426	34.2094	15.1267	2.26152
739.84	32.8103	28.7103	1.14281			1342.36	59.9393	28.5147	2.10205
741.171	33.2824	28.354	1.17381			2237.03	84.1134	33.8623	2.48398
743.731	32.2776	29.3376	1.10021			946.893	51.3464	23.4802	2.1868
753.562	34.8606	27.5229	1.2666			433.05	36.5903	15.0689	2.4282
759.501	39.1459	24.7032	1.58465			676.147	38.0681	22.6147	1.68333
760.73	34.5067	28.0696	1.22933			811.213	37.0304	27.8924	1.32761
765.747	34.0225	28.6569	1.18723			814.899	40.3223	25.7317	1.56703
766.362	33.0357	29.5366	1.11847			523.059	36.0706	18.4632	1.95364
770.867	35.9526	27.2998	1.31695			669.798	34.522	24.7035	1.39745
770.867	31.8078	30.8572	1.03081			508.006	32.8582	19.685	1.6692
772.915	48.7902	20.1702	2.41893			666.112	35.5669	23.8458	1.49154
775.27	34.7534	28.4031	1.22358			4027.19	124.729	41.1099	3.03403
782.131	33.2275	29.9704	1.10868			573.133	29.1697	25.0169	1.166
784.486	34.3858	29.048	1.18375			1224.4	60.7173	25.6756	2.36479
788.89	33.8354	29.6862	1.13977			615.117	42	18.6474	2.25232
789.299	33.9561	29.5961	1.14732			496.742	39.791	15.8948	2.50339
791.757	32.9747	30.5718	1.0786			569.754	27.8213	26.0748	1.06698
792.678	37.5678	26.8653	1.39838			686.49	47.0452	18.5793	2.53214
799.13	36.0284	28.2411	1.27574			739.021	55.0551	17.0911	3.22128
807.936	36.101	28.495	1.26692			632.525	35.9607	22.3955	1.60571
810.906	35.9874	28.6899	1.25436			441.549	30.1433	18.6508	1.61619
814.592	33.6085	30.8603	1.08905			483.533	30.814	19.9796	1.54227
818.995	34.7409	30.0158	1.15742			519.885	30.5166	21.6911	1.40687
819.917	33.8847	30.8089	1.09983			418.816	31.4289	16.9669	1.85236
824.525	34.7831	30.1818	1.15245			762.163	40.1515	24.1689	1.66129
828.621	35.9737	29.3279	1.2266			338.534	25.5025	16.9017	1.50888
833.434	34.0328	31.1805	1.09148			1086.36	48.302	28.6365	1.68673
833.946	34.4158	30.8524	1.1155			1118.92	42.4882	33.5307	1.26714
849.101	36.0175	30.0162	1.19993			507.187	29.1776	22.1324	1.31832
852.173	37.9601	28.5832	1.32806			472.781	31.289	19.2388	1.62635
853.299	35.204	30.8617	1.1407			460.39	31.0132	18.9012	1.6408
858.726	36.9742	29.571	1.25035			1168.18	48.9423	30.3903	1.61046
861.184	39.8044	27.5471	1.44496			556.134	36.7271	19.2798	1.90495
863.846	37.5927	29.2579	1.28487			722.022	34.2636	26.8305	1.27704
870.502	38.5654	28.7397	1.34188			546.099	35.2169	19.7438	1.7837
870.605	37.6412	29.4488	1.27819			861.286	51.8758	21.1394	2.45398
885.043	35.9282	31.3646	1.1455			997.888	47.9585	26.4927	1.81025
886.784	37.137	30.4033	1.22148			1498.32	46.373	41.1385	1.12724
889.037	36.1004	31.3558	1.15131			379.392	27.9407	17.2887	1.61612
889.549	35.9402	31.5137	1.14046			587.981	35.7147	20.9617	1.70381
902.963	35.8793	32.0432	1.11972			913.203	55.2763	21.0348	2.62785
909.21	36.5404	31.6811	1.15338			1008.74	46.2698	27.7583	1.66688
942.797	41.518	28.9129	1.43597			673.485	40.6515	21.0941	1.92715
947.507	48.6004	24.8229	1.95789			698.778	37.9647	23.4352	1.61999
976.589	37.379	33.2655	1.12366			389.632	31.1339	15.9342	1.9539
1034.04	38.3612	34.3205	1.11774			492.646	27.6389	22.6947	1.21786
1044.17	38.5363	34.4995	1.11701			1188.97	44.1393	34.2969	1.28698
1077.56	46.5468	29.4754	1.57917			716.083	39.3843	23.15	1.70127
1089.95	43.3782	31.9921	1.3559			434.176	28.3379	19.5078	1.45265
1103.97	43.5485	32.2772	1.3492			737.28	45.6247	20.5751	2.21747
1147.6	40.2877	36.2683	1.11082			662.733	45.2628	18.6426	2.42792
1397.66	46.5485	38.23	1.21759			651.162	48.5097	17.0911	2.8383
2065.31	76.8924	34.1988	2.24839			838.656	44.6953	23.8909	1.87081
						1090.15	50.2515	27.6215	1.81929
						591.872	41.805	18.0264	2.31909
457.728	27.86	20.9188	1.33182	Mouse 3		831.386	42.7191	24.7794	1.72398
338.125	23.5047	18.3161	1.28328			980.787	41.6625	29.9736	1.38997
406.733	28.9589	17.8829	1.61936			880.026	39.6968	28.2261	1.40639
392.704	25.254	19.7991	1.27552			726.63	36.8809	25.0855	1.47021
359.629	22.7385	20.1374	1.12917			821.453	43.1925	24.215	1.78371
389.837	24.6192	20.1614	1.22111			697.242	32.0022	27.7405	1.15363
341.094	26.2971	16.5149	1.59232			525.312	31.9987	20.9024	1.53086
317.85	20.7381	19.5147	1.06269			913.51	36.9531	31.4755	1.17403
328.294	21.1776	19.7377	1.07295			766.464	39.1521	24.9257	1.57075
262.963	19.0826	17.5456	1.0876			698.163	31.6395	28.0956	1.12614
297.267	22.6196	16.733	1.3518			681.472	32.7727	26.4756	1.23784
254.976	19.5572	16.5998	1.17816			1027.58	40.4029	32.3829	1.24766
253.952	18.8749	17.1308	1.10181			825.344	36.5152	28.7787	1.26883
311.296	25.0242	15.8389	1.57992			789.606	35.586	28.2515	1.25962
239.411	19.4992	15.6328	1.24732			539.955	30.8858	22.2592	1.38755
351.232	22.7689	19.641	1.15925			691.098	34.3201	25.639	1.33859
381.03	25.6396	18.9216	1.35505
282.931	19.4413	18.5296	1.0492
308.429	22.5276	17.4321	1.2923			487.834	43.1225	14.4038	2.99383	Mouse 7
27.2384	6.02037	5.76061	1.04509			691.405	33.3936	26.362	1.26673
249.856	20.2617	15.7009	1.29048			793.498	32.4861	31.0998	1.04457
236.442	18.9314	15.902	1.19051			245.862	18.6395	16.7946	1.10985
447.283	25.2646	22.5414	1.12081			804.762	39.2219	26.1246	1.50134
389.018	22.3919	22.1201	1.01229			807.834	37.0002	27.799	1.33099
340.173	25.4433	17.023	1.49464			1195.83	51.1264	29.7806	1.71677
251.802	20.1669	15.8975	1.26856			341.606	21.704	20.0399	1.08304
307.507	22.2929	17.563	1.26931			422.707	25.6511	20.9818	1.22254
369.254	25.4133	18.5001	1.37368			327.373	21.4921	19.3943	1.10817
304.947	22.2906	17.4186	1.2797			363.827	23.5364	19.6819	1.19584
306.381	22.0703	17.6752	1.24866			544.563	47.0405	14.7396	3.19144
338.432	26.6601	16.1629	1.64946			316.109	26.6603	15.0967	1.76597
333.312	24.7859	17.1221	1.44759			413.082	25.5323	20.5995	1.23947
345.293	23.8373	18.4434	1.29245			711.782	33.7036	26.8894	1.25342
229.171	18.3562	15.896	1.15477			2207.03	63.952	43.9403	1.45543
296.243	23.0787	16.3436	1.4121			309.658	23.9316	16.4748	1.45262
344.166	23.7999	18.4121	1.29262			874.291	54.1	20.5764	2.62922
314.573	23.7484	16.8654	1.40811			319.795	24.0657	16.9193	1.42238
393.114	26.0693	19.1999	1.35779			344.986	25.5303	17.205	1.48389
304.026	20.1792	19.183	1.05193			596.685	32.2759	23.5384	1.37121
209.715	16.9056	15.7946	1.07034			626.995	48.1977	16.5634	2.9099
529.92	32.8955	20.5109	1.60381			269.722	36.3836	9.43887	3.85466
370.995	23.2471	20.3193	1.14409			966.349	39.9912	30.7666	1.29983
320.717	23.3649	17.477	1.33689			361.267	25.2981	18.1824	1.39135
242.176	22.4218	13.7521	1.63043			617.984	32.5596	24.1662	1.34732
330.138	22.9044	18.3521	1.24806			331.674	26.2524	16.0861	1.63199
86.9376	14.0816	7.86078	1.79137			668.467	34.095	24.9631	1.36582
351.539	28.1768	15.8852	1.77378			332.493	27.0725	15.6374	1.73127
318.157	24.3561	16.6319	1.46442			205.312	19.7019	13.2683	1.48488
257.434	19.5971	16.7257	1.17167			384.307	23.5592	20.7696	1.13431
291.123	21.5719	17.183	1.25543			349.594	25.139	17.7062	1.41978
