# Supplementary material for: Impaired ABCA1/ABCG1-mediated lipid efflux in the mouse retinal pigment epithelium (RPE) leads to retinal degeneration
Source: eLife. 2019 Mar 13;8:e45100. doi: 10.7554/eLife.45100 (PMC6435327; doi:10.7554/eLife.45100)
Supplement: Figure 6—source data 1. [file elife-45100-fig6-data1.xlsx]

## Sheet: Tabelle1
Figure 6 - Source Data 1
These data were used to generate the graphs in figure 6.
Each raw represents one eye, analysis was performed according to Wenzel et al., JBC, 2005.
strain /condition	Absorbance measurment at 500 nm before and after light bleach		delta	rho (pmol/eye)
	pre	post
Ctr dark	0.0318223	0.0117776	0.0200447	334.078	Ctr
	0.0461717	0.0157061	0.0304655	507.758
	0.0393162	0.0179845	0.0213317	355.527
	0.0522017	0.0197008	0.0325009	541.682
	0.214096	0.177062	0.0370345	617.242
	0.131932	0.0963659	0.0355659	592.765
Ctr 0'	0.0132766	0.0104563	0.00282024	47.004
	0.00990473	0.00973403	0.000170703	2.84505
	0.0163779	0.0120916	0.00428629	71.4382
	0.0149138	0.0119368	0.002977	49.6167
Ctr 30'	0.0354889	0.0270538	0.00843509	140.585
	0.123481	0.110728	0.0127534	212.557
	0.0486568	0.0356772	0.0129796	216.327
	0.0514429	0.0383191	0.0131238	218.73
	0.0960655	0.0851111	0.0109545	182.574
	0.0792979	0.069127	0.0101709	169.515
Ctr 60'	0.0954181	0.0812747	0.0141434	235.723
	0.0851066	0.0683177	0.0167888	279.814
	0.128457	0.115049	0.0134076	223.46
	0.0809856	0.0673336	0.013652	227.533
	0.0490315	0.0348321	0.0141994	236.657
	0.106337	0.0878133	0.0185241	308.736
Ctr 120'	0.0538535	0.0356013	0.0182522	304.203
	0.0528643	0.0296551	0.0232092	386.821
	-0.013931	-0.0283251	0.0143941	239.902
	0.0319706	0.00590783	0.0260628	434.38
	0.00890384	-0.0133917	0.0222956	371.593
	0.0112557	-0.0112981	0.0225537	375.896
KO dark	0.101734	0.0657478	0.0359859	599.765	RPEΔAbca1;Abcg1
	0.122932	0.0872918	0.0356404	594.006
	0.0580422	0.0301405	0.0279017	465.028
	0.0540398	0.0199706	0.0340692	567.819
	0.0603811	0.0301148	0.0302663	504.438
	0.0449386	0.0158549	0.0290837	484.728
KO 0'	0.00798943	0.00661464	0.00137479	22.9132
	0.0125941	0.0106193	0.00197481	32.9135
	0.00874185	0.00572891	0.00301294	50.2157
	0.0106801	0.00933135	0.00134873	22.4788
	0.0124916	0.00932699	0.00316459	52.7432
	0.00460773	0.00444213	0.000165601	2.76002
KO 30'	0.0376549	0.0297721	0.00788275	131.379
	0.0244942	0.0162308	0.00826345	137.724
	0.0269802	0.0207928	0.00618736	103.123
	0.0454256	0.0388274	0.00659818	109.97
	0.0445579	0.0359043	0.00865363	144.227
	0.0448451	0.0363204	0.00852464	142.077
	0.0193466	0.0093843	0.00996234	166.039
KO 60'	0.0544709	0.0439031	0.0105678	176.129
	0.0305309	0.0174179	0.0131131	218.551
	0.0239645	0.0115146	0.0124499	207.499
	0.15869	0.14707	0.0116201	193.668
	0.148432	0.136371	0.0120616	201.027
	0.0877282	0.0737668	0.0139614	232.69
	0.0624451	0.0488233	0.0136219	227.031
KO 120'	0.168566	0.155428	0.0131372	218.953
	0.108842	0.0901394	0.0187025	311.708
	0.0441777	0.0259604	0.0182172	303.62
	0.0350697	0.0189156	0.0161541	269.235
	0.0610183	0.0353034	0.0257149	428.581
	0.0946347	0.0735522	0.0210825	351.374
